# Supplementary material for: Fine mapping and characterization of Fusarium wilt (Fusarium oxysporum f. sp. benincasae) resistance gene Fob1(t) in wax gourd (Benincasa hispida Cogn.)
Source: Front Plant Sci. 2025 May 26;16:1555316. doi: 10.3389/fpls.2025.1555316 (PMC12146367; doi:10.3389/fpls.2025.1555316)
Supplement: Supplementary file 6 [file DataSheet2.zip]

Archive with 17 entries (16 files):
- Original gel images-2/
- Original gel images-2/8M63.40-1.tif
- Original gel images-2/8M63.40-2.tif
- Original gel images-2/L1-1.tif
- Original gel images-2/L1-2.tif
- Original gel images-2/L2-1.tif
- Original gel images-2/L2-2.tif
- Original gel images-2/L3-1.tif
- Original gel images-2/L3-2.tif
- Original gel images-2/L4-1.tif
- Original gel images-2/L4-2..tif
- Original gel images-2/L5-1.tif
- Original gel images-2/L5-2.tif
- Original gel images-2/L6-1.tif
- Original gel images-2/L6-2.tif
- Original gel images-2/Supplementary Figure S1.tif
- Original gel images-2/Supplementary Figure S2.tif
